# Supplementary material for: The Shiny Cowbird, Molothrus bonariensis (Gmelin, 1789) (Aves: Icteridae), at 2,800 m asl in Quito, Ecuador
Source: Biodivers Data J. 2016 May 3;(4):e8184. doi: 10.3897/BDJ.4.e8184 (PMC4867694; doi:10.3897/BDJ.4.e8184)
Supplement: XML Treatment for Molothrus bonariensis [file BDJ.4.e8184-treatment1.xml]

<!DOCTYPE tp:taxon-treatment
  PUBLIC "-//TaxonX//DTD Taxonomic Treatment Publishing DTD v0 20100105//EN" "tax-treatment-NSO.dtd">
<tp:taxon-treatment xmlns:tp="http://www.plazi.org/taxpub"><tp:treatment-meta><mixed-citation publication-type="journal"><person-group><name><surname>Crespo-Pérez</surname><given-names>Verónica</given-names></name><name><surname>Pinto</surname><given-names>C. Miguel</given-names></name><name><surname>Carrión</surname><given-names>Juan Manuel</given-names></name><name><surname>Jarrín-E</surname><given-names>Rubén D.</given-names></name><name><surname>Poveda</surname><given-names>Cristian</given-names></name><name><surname>de Vries</surname><given-names>Tjitte</given-names></name></person-group><article-title>The Shiny Cowbird, <italic><tp:taxon-name><tp:taxon-name-part taxon-name-part-type="genus">Molothrus</tp:taxon-name-part> <tp:taxon-name-part taxon-name-part-type="species">bonariensis</tp:taxon-name-part></tp:taxon-name></italic> (Gmelin, 1789) (<tp:taxon-name><tp:taxon-name-part taxon-name-part-type="class">Aves</tp:taxon-name-part></tp:taxon-name>: <tp:taxon-name><tp:taxon-name-part taxon-name-part-type="family">Icteridae</tp:taxon-name-part></tp:taxon-name>), at 2,800 m asl in Quito, Ecuador</article-title><source>Biodivers Data J</source><day>03</day><month>5</month><year>2016</year><volume>2016</volume><issue>4</issue><pub-id pub-id-type="doi">10.3897/BDJ.4.e8184</pub-id></mixed-citation></tp:treatment-meta><tp:nomenclature><tp:taxon-name><tp:taxon-name-part taxon-name-part-type="genus">Molothrus</tp:taxon-name-part> <tp:taxon-name-part taxon-name-part-type="species">bonariensis</tp:taxon-name-part></tp:taxon-name><tp:taxon-authority>Gmelin, 1789</tp:taxon-authority></tp:nomenclature><tp:treatment-sec sec-type="materials"><title>Materials</title><list list-type="alpha-lower" list-content="occurrences"><list-item><p><bold>Type status:</bold> <named-content xmlns:xlink="http://www.w3.org/1999/xlink" content-type="dwc:typeStatus" xlink:type="simple">Other material</named-content>. <bold>Occurrence:</bold> recordedBy: <named-content xmlns:xlink="http://www.w3.org/1999/xlink" content-type="dwc:recordedBy" xlink:type="simple">Verónica Crespo-Pérez; C. Miguel Pinto</named-content>; individualCount: <named-content xmlns:xlink="http://www.w3.org/1999/xlink" content-type="dwc:individualCount" xlink:type="simple">2</named-content>; lifeStage: <named-content xmlns:xlink="http://www.w3.org/1999/xlink" content-type="dwc:lifeStage" xlink:type="simple">juvenile</named-content>; <bold>Taxon:</bold> genus: <named-content xmlns:xlink="http://www.w3.org/1999/xlink" content-type="dwc:genus" xlink:type="simple"><tp:taxon-name><tp:taxon-name-part taxon-name-part-type="genus">Molothrus</tp:taxon-name-part></tp:taxon-name></named-content>; specificEpithet: <named-content xmlns:xlink="http://www.w3.org/1999/xlink" content-type="dwc:specificEpithet" xlink:type="simple"><italic><tp:taxon-name><tp:taxon-name-part taxon-name-part-type="species">bonariensis</tp:taxon-name-part></tp:taxon-name></italic></named-content>; scientificNameAuthorship: <named-content xmlns:xlink="http://www.w3.org/1999/xlink" content-type="dwc:scientificNameAuthorship" xlink:type="simple">Gmelin, 1789</named-content>; vernacularName: <named-content xmlns:xlink="http://www.w3.org/1999/xlink" content-type="dwc:vernacularName" xlink:type="simple">Shiny Cowbird, Vaquero brilloso</named-content>; <bold>Location:</bold> continent: <named-content xmlns:xlink="http://www.w3.org/1999/xlink" content-type="dwc:continent" xlink:type="simple">South America</named-content>; country: <named-content xmlns:xlink="http://www.w3.org/1999/xlink" content-type="dwc:country" xlink:type="simple">ECUADOR</named-content>; stateProvince: <named-content xmlns:xlink="http://www.w3.org/1999/xlink" content-type="dwc:stateProvince" xlink:type="simple">Pichincha</named-content>; municipality: <named-content xmlns:xlink="http://www.w3.org/1999/xlink" content-type="dwc:municipality" xlink:type="simple">Quito</named-content>; verbatimElevation: <named-content xmlns:xlink="http://www.w3.org/1999/xlink" content-type="dwc:verbatimElevation" xlink:type="simple">2800 m</named-content>; verbatimCoordinateSystem: <named-content xmlns:xlink="http://www.w3.org/1999/xlink" content-type="dwc:verbatimCoordinateSystem" xlink:type="simple">decimal degrees</named-content>; decimalLatitude: <named-content xmlns:xlink="http://www.w3.org/1999/xlink" content-type="dwc:decimalLatitude" xlink:type="simple">-0.2111111</named-content>; decimalLongitude: <named-content xmlns:xlink="http://www.w3.org/1999/xlink" content-type="dwc:decimalLongitude" xlink:type="simple">-78.49111</named-content>; geodeticDatum: <named-content xmlns:xlink="http://www.w3.org/1999/xlink" content-type="dwc:geodeticDatum" xlink:type="simple">WGS84</named-content>; <bold>Identification:</bold> identifiedBy: <named-content xmlns:xlink="http://www.w3.org/1999/xlink" content-type="dwc:identifiedBy" xlink:type="simple">Tjitte de Vries</named-content>; <bold>Event:</bold> eventDate: <named-content xmlns:xlink="http://www.w3.org/1999/xlink" content-type="dwc:eventDate" xlink:type="simple">2015-04-11</named-content>; habitat: <named-content xmlns:xlink="http://www.w3.org/1999/xlink" content-type="dwc:habitat" xlink:type="simple">urban university campus</named-content></p></list-item></list></tp:treatment-sec><tp:treatment-sec sec-type="Diagnosis"><title>Diagnosis</title><p>The observed individuals of Shiny Cowbird matched the morphological and behavioral characterstics of the species (Fig. <xref ref-type="fig" rid="F3033259">3</xref><xref ref-type="fig" rid="F3033264">a</xref>, <xref ref-type="fig" rid="F3033265">b</xref>, <xref ref-type="fig" rid="F3033266">c</xref>). The most remarkable characteristic was the dull grayish coloration on the dorsum, but paler on the venter and throat, and the greyish white eyebrows (<xref ref-type="bibr" rid="B2209422">Hilty and Brown 1986</xref>, <xref ref-type="bibr" rid="B2214905">Restall et al. 2006</xref>). For Ecuador, three subspecies have been documented: <italic><tp:taxon-name><tp:taxon-name-part taxon-name-part-type="genus">M.</tp:taxon-name-part> <tp:taxon-name-part taxon-name-part-type="species">b.</tp:taxon-name-part> <tp:taxon-name-part taxon-name-part-type="subspecies">aequatorialis</tp:taxon-name-part></tp:taxon-name></italic> in the north, <italic><tp:taxon-name><tp:taxon-name-part taxon-name-part-type="genus">M.</tp:taxon-name-part> <tp:taxon-name-part taxon-name-part-type="species">b.</tp:taxon-name-part> <tp:taxon-name-part taxon-name-part-type="subspecies">occidentalis</tp:taxon-name-part></tp:taxon-name></italic> in the south, and <italic><tp:taxon-name><tp:taxon-name-part taxon-name-part-type="genus">M.</tp:taxon-name-part> <tp:taxon-name-part taxon-name-part-type="species">b.</tp:taxon-name-part> <tp:taxon-name-part taxon-name-part-type="subspecies">riparius</tp:taxon-name-part></tp:taxon-name></italic> in the east (<xref ref-type="bibr" rid="B2214905">Restall et al. 2006</xref>). The juveniles that we observed have a clear coloration (Fig. <xref ref-type="fig" rid="F3033259">3</xref><xref ref-type="fig" rid="F3033264">a</xref>, <xref ref-type="fig" rid="F3033265">b</xref>) that matches that of the subspecies <italic><tp:taxon-name><tp:taxon-name-part taxon-name-part-type="genus">M.</tp:taxon-name-part> <tp:taxon-name-part taxon-name-part-type="species">b.</tp:taxon-name-part> <tp:taxon-name-part taxon-name-part-type="subspecies">occidentalis</tp:taxon-name-part></tp:taxon-name></italic>, and not that of <italic><tp:taxon-name><tp:taxon-name-part taxon-name-part-type="genus">M.</tp:taxon-name-part> <tp:taxon-name-part taxon-name-part-type="species">b.</tp:taxon-name-part> <tp:taxon-name-part taxon-name-part-type="subspecies">aequatorialis</tp:taxon-name-part></tp:taxon-name>—</italic> which is darker<italic>—</italic> as would be expected for the location of Quito in the north of the country. Nevertheless, juvenile coloration might not match that of adults and more studies should be conducted for subspecific assignment perhaps using an integrative taxonomic approach combining molecular, morphological and biogeographic information.</p></tp:treatment-sec><tp:treatment-sec><!--Section generated to contain objects referenced in tp:taxon-treatment.--><fig-group id="F3033259" position="float" orientation="portrait"><caption><p>Juvenile individuals of Shiny cowbird, <italic><tp:taxon-name><tp:taxon-name-part taxon-name-part-type="genus">Molothrus</tp:taxon-name-part> <tp:taxon-name-part taxon-name-part-type="species">bonariensis</tp:taxon-name-part></tp:taxon-name></italic>, and foster <italic><tp:taxon-name><tp:taxon-name-part taxon-name-part-type="genus">Zonotrichia</tp:taxon-name-part> <tp:taxon-name-part taxon-name-part-type="species">capensis</tp:taxon-name-part></tp:taxon-name></italic> parent, photographed at the PUCE campus in Quito.</p></caption><fig id="F3033264" position="float" orientation="portrait"><label>Figure 3a.</label><caption><p>Foster <italic><tp:taxon-name><tp:taxon-name-part taxon-name-part-type="genus">Zonotrichia</tp:taxon-name-part> <tp:taxon-name-part taxon-name-part-type="species">capensis</tp:taxon-name-part></tp:taxon-name></italic> parent (left) approaching juvenile Shiny cowbird (right). Photographed with a Nikon D800 camera and a Nikon AF-S NIKKOR 400mm f/2.8G ED VR lens by RDJ.</p></caption><graphic xmlns:xlink="http://www.w3.org/1999/xlink" xlink:href="biodiversity_data_journal-4-e8184-g003_a.jpg" xlink:type="simple" position="float" orientation="portrait" id="oo_78582.jpg"/></fig><fig id="F3033265" position="float" orientation="portrait"><label>Figure 3b.</label><caption><p>Foster <italic><tp:taxon-name><tp:taxon-name-part taxon-name-part-type="genus">Zonotrichia</tp:taxon-name-part> <tp:taxon-name-part taxon-name-part-type="species">capensis</tp:taxon-name-part></tp:taxon-name></italic> parent (left) feeding juvenile Shiny cowbird (right). Photographed with a Nikon D800 camera and a Nikon AF-S NIKKOR 400mm f/2.8G ED VR lens by RDJ.</p></caption><graphic xmlns:xlink="http://www.w3.org/1999/xlink" xlink:href="biodiversity_data_journal-4-e8184-g003_b.jpg" xlink:type="simple" position="float" orientation="portrait" id="oo_78583.jpg"/></fig><fig id="F3033266" position="float" orientation="portrait"><label>Figure 3c.</label><caption><p>Juvenile of Shiny Cowbird showing the grey coloration, eye band and paler underparts. Photographed with a cell phone by VCP.</p></caption><graphic xmlns:xlink="http://www.w3.org/1999/xlink" xlink:href="biodiversity_data_journal-4-e8184-g003_c.jpg" xlink:type="simple" position="float" orientation="portrait" id="oo_78584.jpg"/></fig></fig-group><fig id="F3033264" position="float" orientation="portrait"><label>Figure 3a.</label><caption><p>Foster <italic><tp:taxon-name><tp:taxon-name-part taxon-name-part-type="genus">Zonotrichia</tp:taxon-name-part> <tp:taxon-name-part taxon-name-part-type="species">capensis</tp:taxon-name-part></tp:taxon-name></italic> parent (left) approaching juvenile Shiny cowbird (right). Photographed with a Nikon D800 camera and a Nikon AF-S NIKKOR 400mm f/2.8G ED VR lens by RDJ.</p></caption><graphic xmlns:xlink="http://www.w3.org/1999/xlink" xlink:href="biodiversity_data_journal-4-e8184-g003_a.jpg" xlink:type="simple" position="float" orientation="portrait" id="oo_78582.jpg"/></fig><fig id="F3033265" position="float" orientation="portrait"><label>Figure 3b.</label><caption><p>Foster <italic><tp:taxon-name><tp:taxon-name-part taxon-name-part-type="genus">Zonotrichia</tp:taxon-name-part> <tp:taxon-name-part taxon-name-part-type="species">capensis</tp:taxon-name-part></tp:taxon-name></italic> parent (left) feeding juvenile Shiny cowbird (right). Photographed with a Nikon D800 camera and a Nikon AF-S NIKKOR 400mm f/2.8G ED VR lens by RDJ.</p></caption><graphic xmlns:xlink="http://www.w3.org/1999/xlink" xlink:href="biodiversity_data_journal-4-e8184-g003_b.jpg" xlink:type="simple" position="float" orientation="portrait" id="oo_78583.jpg"/></fig><fig id="F3033266" position="float" orientation="portrait"><label>Figure 3c.</label><caption><p>Juvenile of Shiny Cowbird showing the grey coloration, eye band and paler underparts. Photographed with a cell phone by VCP.</p></caption><graphic xmlns:xlink="http://www.w3.org/1999/xlink" xlink:href="biodiversity_data_journal-4-e8184-g003_c.jpg" xlink:type="simple" position="float" orientation="portrait" id="oo_78584.jpg"/></fig></tp:treatment-sec><ref-list><ref id="B2209422"><element-citation xmlns:xlink="http://www.w3.org/1999/xlink" publication-type="book" xlink:type="simple"><person-group person-group-type="author"><name name-style="western"><surname>Hilty</surname><given-names>SH</given-names></name><name name-style="western"><surname>Brown</surname><given-names>WL</given-names></name></person-group><year>1986</year><source>A guide to the birds of Colombia</source><publisher-name>Princeton University Press</publisher-name><publisher-loc>New Jersey</publisher-loc><size units="page">996</size></element-citation></ref><ref id="B2214905"><element-citation xmlns:xlink="http://www.w3.org/1999/xlink" publication-type="book" xlink:type="simple"><person-group person-group-type="author"><name name-style="western"><surname>Restall</surname><given-names>R</given-names></name><name name-style="western"><surname>Rodner</surname><given-names>C</given-names></name><name name-style="western"><surname>Lentino</surname><given-names>M</given-names></name></person-group><year>2006</year><source>Birds of northern South America, vol. 2: an identification guide.</source><publisher-name>Christopher Helm Publishers Ltd</publisher-name><publisher-loc>London</publisher-loc><size units="page">656</size></element-citation></ref></ref-list></tp:taxon-treatment>
